# Supplementary material for: Characterization of gut contractility and microbiota in patients with severe chronic constipation
Source: PLoS One. 2020 Jul 17;15(7):e0235985. doi: 10.1371/journal.pone.0235985 (PMC7367488; doi:10.1371/journal.pone.0235985)
Supplement: S1 Table — (XLSX) [file pone.0235985.s002.xlsx]

## Sheet: Tab_S1
Table S1. Colonic samples collected in this study
Subject	Sex	Age	Сlinical diagnosis	Analysis
1	Female	25	Chronic constipation, dolichocolon, Payr's syndrome, sigmocele	Microbiota
2	Female	40	Chronic constipation, dolichocolon, Payr's syndrome	Microbiota
3	Male	29	Chronic constipation, dolichocolon	Microbiota
4	Female	29	Chronic constipation, dolichocolon, Payr's syndrome, sigmocele	Microbiota
5	Female	45	Chronic constipation, dolichocolon, Payr's syndrome	Microbiota
6	Female	59	Chronic constipation, dolichocolon, Payr's syndrome	Microbiota
7	Female	36	Chronic constipation, megacolon, infantile cerebral paralysis, cachexia	Microbiota
8	Male	70	Chronic constipation, megacolon	Microbiota
9	Female	41	Chronic constipation, megacolon	Microbiota
10	Female	53	Chronic constipation, dolichocolon, Payr's syndrome	Microbiota, Colon muscle contractility
11	Female	20	Chronic constipation, dolichocolon, Payr's syndrome	Microbiota, Colon muscle contractility
12	Female	43	Chronic constipation, dolichocolon, Payr's syndrome	Microbiota, Colon muscle contractility
13	Female	64	Chronic constipation, megacolon, Payr's syndrome, cachexia	Microbiota
14	Female	37	Chronic constipation, dolichocolon, ptosis of the transverse colon	Microbiota
15	Male	40	Chronic constipation, megacolon, imbecility	Microbiota
16	Male	40	Chronic constipation, megacolon	Colon muscle contractility
17	Female	43	Chronic constipation, dolichocolon, ptosis of the transverse colon	Colon muscle contractility
18	Female	40	Chronic constipation, megacolon	Colon muscle contractility
19	Female	25	Chronic constipation, dolichocolon, ptosis of the transverse colon	Colon muscle contractility
20	Male	55	Chronic constipation, megacolon	Colon muscle contractility
21	Female	61	Carcinoma of the sigmoid colon	Colon muscle contractility (control group)
22	Male	69	Adenocarcinoma of the sigmoid colon	Colon muscle contractility (control group)
23	Female	73	Carcinoma of the sigmoid colon	Colon muscle contractility (control group)
24	Male	66	Carcinoma of the rectosigmoid colon, chronic calculous cholecystitis	Colon muscle contractility (control group)
25	Female	64	Carcinoma of the sigmoid colon	Colon muscle contractility (control group)
