# Supplementary material for: Characterization of gut contractility and microbiota in patients with severe chronic constipation
Source: PLoS One. 2020 Jul 17;15(7):e0235985. doi: 10.1371/journal.pone.0235985 (PMC7367488; doi:10.1371/journal.pone.0235985)
Supplement: S2 Table — (XLSX) [file pone.0235985.s003.xlsx]

## Sheet: Tab_S2
Table S2. 16S rRNA microbial profiling data
Subject	Number of raw read pairs	Number of joined read pairs	Number of joined read pairs after QC and chimera filtering	Number of joined read pairs after rarefying
1	89773	89773	34388	26824
2	120007	120007	58123	26805
3	73956	62678	57605	26361
4	67269	56921	47088	26953
5	63505	63505	34334	26858
6	107429	89894	87116	27064
7	38130	32274	27054	27054
8	97980	82935	77219	26999
9	98908	81342	78440	26592
10	110511	110511	65853	27065
11	128127	128127	82701	26323
12	120361	120361	69154	26883
13	81892	81892	45169	26636
14	109990	109990	62873	27143
15	170352	170352	92640	27087
