# Supplementary material for: Characterization of gut contractility and microbiota in patients with severe chronic constipation
Source: PLoS One. 2020 Jul 17;15(7):e0235985. doi: 10.1371/journal.pone.0235985 (PMC7367488; doi:10.1371/journal.pone.0235985)
Supplement: S3 Table — (XLSX) [file pone.0235985.s004.xlsx]

## Sheet: Tab_S3
Table S3. Alpha-diversity index and richness (number of OTUs) of the samples
Subject	PD_whole_tree	Сhao1 index	Number of observed OTUs	Shannon index	Simpson index
1	29.2848	533.514	457	5.13058	0.907862
2	24.286	489.609	401	5.23509	0.93282
3	32.2604	654.639	547	6.30847	0.969594
4	30.1944	626.179	490	6.33837	0.971917
5	31.1267	660.012	550	5.89077	0.95645
6	12.9293	246.15	201	3.85672	0.843979
7	29.0691	538.655	445	5.62764	0.949418
8	35.4383	681.119	590	7.13363	0.985235
9	21.6301	405	342	5.65381	0.947043
10	22.7213	409.048	365	5.3554	0.950911
11	24.1451	506	399	5.93957	0.955223
12	30.3145	590.554	477	5.97021	0.96216
13	37.667	624.688	541	5.63023	0.926277
14	32.9065	682.786	592	6.31186	0.969217
15	34.3899	638	515	5.96134	0.959191
