# Supplementary material for: Characterization of gut contractility and microbiota in patients with severe chronic constipation
Source: PLoS One. 2020 Jul 17;15(7):e0235985. doi: 10.1371/journal.pone.0235985 (PMC7367488; doi:10.1371/journal.pone.0235985)
Supplement: S4 Table — (XLSX) [file pone.0235985.s005.xlsx]

## Sheet: Tab_S4
Table S4. Taxonomic profiling of the samples at phylum level	1	2	3	4	5	6	7	8	9	10	11	12	13	14	15
k__Archaea;p__Euryarchaeota	0.000151601	0	0	0	0.000950968	0	0.00115736	3.78989e-05	0.000341712	0	0	4.97611e-05	0.00885092	0	0.0362796
k__Bacteria;p__Acidobacteria	0	0	0	0	0	0.000633595	0	0	0	0	0	0	0	0	0
k__Bacteria;p__Actinobacteria	0.0282357	0.0181513	0.0218342	0.0364101	0.0447716	0.122806	0.0130297	0.0447207	0.178677	0.169218	0.0277158	0.0540904	0.00103902	0.0460551	0.0415436
k__Bacteria;p__Bacteroidetes	0.567747	0.428539	0.409702	0.370345	0.350108	0.348254	0.338548	0.308535	0.314565	0.249299	0.23001	0.196158	0.112715	0.103387	0.0517685
k__Bacteria;p__Cyanobacteria	0	3.8133e-05	0	0.000677048	0	0.000782677	3.73343e-05	0.00147806	0.000797327	0	0	0	0.000808127	0.00174653	0.000189351
k__Bacteria;p__Elusimicrobia	0	0	0	0	0	0	0	0	0	0	0	0	0.000307858	0	0
k__Bacteria;p__Firmicutes	0.383703	0.514414	0.464132	0.516964	0.582411	0.391525	0.312787	0.563973	0.450907	0.571348	0.680025	0.32912	0.332641	0.7657	0.46391
k__Bacteria;p__Fusobacteria	0.000189502	0	7.74263e-05	3.76138e-05	0	0	3.73343e-05	0.000227393	0.000113904	0.000517487	0.00203887	0.00821059	0	3.7968e-05	0
k__Bacteria;p__Lentisphaerae	0	0	0	0.000413752	0	0	0	0.000568483	0.000417648	0	0	0	0.00150081	0	0.000378702
k__Bacteria;p__Planctomycetes	0	0	0	0	0	0	0	0	0	0	0	0	0.000192411	0	0
k__Bacteria;p__Proteobacteria	0.0139473	0.0388575	0.0741744	0.0750395	0.0213017	0.135515	0.256487	0.0804214	0.0523958	0.0095735	0.0600828	0.411525	0.482606	0.0237679	0.104446
k__Bacteria;p__Spirochaetes	0	0	0	0	0	0	0	0	0	0	0	0	0.00669591	0	0
k__Bacteria;p__Synergistetes	0	0	0	0	0	0	0	0	0	4.31239e-05	0.000127429	0.00044785	0.00354037	0	0.106567
k__Bacteria;p__TM7	3.79003e-05	0	3.87132e-05	0	0	0.000484514	0	0	0.000987167	0	0	0.000199045	0	0	0
k__Bacteria;p__Tenericutes	0	0	0	0.000112841	0.000456465	0	0.000933358	3.78989e-05	0	0	0	4.97611e-05	0.00034634	0.000113904	0.00117398
k__Bacteria;p__Verrucomicrobia	0.00598825	0	0.0299253	0	0	0	0.0769834	0	0.000645455	0	0	0.000149283	0.0428692	0.059192	0.193744
k__Bacteria;p__WPS-2	0	0	0	0	0	0	0	0	0	0	0	0	0.00588779	0	0
k__Bacteria;p__[Thermi]	0	0	0.00011614	0	0	0	0	0	0.000151872	0	0	0	0	0	0
