# Supplementary material for: Characterization of gut contractility and microbiota in patients with severe chronic constipation
Source: PLoS One. 2020 Jul 17;15(7):e0235985. doi: 10.1371/journal.pone.0235985 (PMC7367488; doi:10.1371/journal.pone.0235985)
Supplement: S5 Table — (XLSX) [file pone.0235985.s006.xlsx]

## Sheet: Tab_S5
Table S5. Taxonomic profiling of the samples at genus level	1	2	3	4	5	6	7	8	9	10	11	12	13	14	15
k__Archaea;p__Euryarchaeota;c__Methanobacteria;o__Methanobacteriales;f__Methanobacteriaceae;g__Methanobrevibacter	0.000113701	0	0	0	0.000950968	0	0.00115736	3.78989e-05	0.000341712	0	0	4.97611e-05	0.00831217	0	0.0360524
k__Archaea;p__Euryarchaeota;c__Methanobacteria;o__Methanobacteriales;f__Methanobacteriaceae;g__Methanosphaera	3.79003e-05	0	0	0	0	0	0	0	0	0	0	0	0.000538752	0	0.000227221
k__Bacteria;p__Acidobacteria;c__Acidobacteria-6;o__iii1-15;f__;g__	0	0	0	0	0	0.000633595	0	0	0	0	0	0	0	0	0
k__Bacteria;p__Actinobacteria;c__Actinobacteria;o__Actinomycetales;f__Actinomycetaceae;g__Actinomyces	0.000454804	7.6266e-05	0	0	0.000532542	0.000931758	0.000112003	0.000416888	0	0.000172496	0.00140172	0.00273686	0	0.000493583	7.57404e-05
k__Bacteria;p__Actinobacteria;c__Actinobacteria;o__Actinomycetales;f__Corynebacteriaceae;g__Corynebacterium	0.000113701	0	0.000270992	0.000601821	0	0.000633595	0	0.000265292	0.00140481	8.62478e-05	0.000573431	4.97611e-05	3.84823e-05	0	3.78702e-05
k__Bacteria;p__Actinobacteria;c__Actinobacteria;o__Actinomycetales;f__Intrasporangiaceae;g__	0	0	0	0	0	0	0	0	0.000721391	0	0	0	0	0	0
k__Bacteria;p__Actinobacteria;c__Actinobacteria;o__Actinomycetales;f__Microbacteriaceae;g__Agromyces	7.58006e-05	3.8133e-05	0	0.000112841	0	0	0.000149337	0	0	8.62478e-05	0	0	7.69645e-05	0	0
k__Bacteria;p__Actinobacteria;c__Actinobacteria;o__Actinomycetales;f__Micrococcaceae;g__	0	0	0	0	0	0	0	0.00034109	0	0	0	0	0	0	0
k__Bacteria;p__Actinobacteria;c__Actinobacteria;o__Actinomycetales;f__Micrococcaceae;g__Arthrobacter	0	0	0	0	0	0.000223622	0	0	7.59359e-05	0	0	0	0	0	0
k__Bacteria;p__Actinobacteria;c__Actinobacteria;o__Actinomycetales;f__Micrococcaceae;g__Microbispora	0	0	0	0	0	3.72703e-05	0	0.000113697	7.59359e-05	0	0	0	0	0	0
k__Bacteria;p__Actinobacteria;c__Actinobacteria;o__Actinomycetales;f__Micrococcaceae;g__Micrococcus	0	0	7.74263e-05	3.76138e-05	0	0	7.46687e-05	0	0	0	0	0	0	0	0
k__Bacteria;p__Actinobacteria;c__Actinobacteria;o__Actinomycetales;f__Micrococcaceae;g__Nesterenkonia	0	0	0.0177306	0	0	0.110916	0	0.0336542	0.167932	0	0	0	0	0	0
k__Bacteria;p__Actinobacteria;c__Actinobacteria;o__Actinomycetales;f__Micrococcaceae;g__Rothia	0.000379003	0	0.00158724	0	0.000342349	0	0.000112003	0.000757978	0	4.31239e-05	0.00101943	0.00283639	0	0.000227808	0
k__Bacteria;p__Actinobacteria;c__Actinobacteria;o__Actinomycetales;f__Propionibacteriaceae;g__Propionibacterium	7.58006e-05	3.8133e-05	3.87132e-05	0.000451365	0	0.0010063	0.000149337	0.000151596	0.000911231	0	0.000446002	0.000248806	0	0	0
k__Bacteria;p__Actinobacteria;c__Actinobacteria;o__Actinomycetales;f__Pseudonocardiaceae;g__	0	0	0	0	0	0.00126719	0	0	0	0	0	0	0	0	0
k__Bacteria;p__Actinobacteria;c__Actinobacteria;o__Actinomycetales;f__Streptomycetaceae;g__Streptomyces	0	0	0	7.52276e-05	7.60774e-05	0	3.73343e-05	0	0	0	6.37146e-05	0	0	3.7968e-05	0
k__Bacteria;p__Actinobacteria;c__Actinobacteria;o__Bifidobacteriales;f__Bifidobacteriaceae;g__Bifidobacterium	0.00826227	0.00449969	3.87132e-05	0.0160987	0.034387	0.00104357	0.000522681	0.006746	0.00170856	0.106904	0.000254858	0.0445362	0.000692681	0.0105171	0.00515034
k__Bacteria;p__Actinobacteria;c__Coriobacteriia;o__Coriobacteriales;f__Coriobacteriaceae;g__	0.00420694	0.00408023	0.00011614	0.00357331	0.00273879	0	0.00866156	0.000757978	0.00208824	0.00146621	0	0.000199045	0.000115447	0.0284	0.0257139
k__Bacteria;p__Actinobacteria;c__Coriobacteriia;o__Coriobacteriales;f__Coriobacteriaceae;g__Adlercreutzia	7.58006e-05	0	0	3.76138e-05	0	0	0.000112003	0	0	4.31239e-05	0	0	0	0.000645455	0
k__Bacteria;p__Actinobacteria;c__Coriobacteriia;o__Coriobacteriales;f__Coriobacteriaceae;g__Atopobium	7.58006e-05	0.000190665	0	0	0	0.00193806	0	0.000416888	0	0.000172496	0.000509716	0.00159236	0	7.59359e-05	0
k__Bacteria;p__Actinobacteria;c__Coriobacteriia;o__Coriobacteriales;f__Coriobacteriaceae;g__Collinsella	0.0128103	0.00873246	0.00178081	0.0153088	0.00570581	0.00480787	0.00280007	0.00106117	0.00375883	0.0568804	0.0168206	0.00184116	0.000115447	0.00417648	0.00916458
k__Bacteria;p__Actinobacteria;c__Coriobacteriia;o__Coriobacteriales;f__Coriobacteriaceae;g__Eggerthella	0.000720106	0.000495729	0	0.000112841	0	0	0.000298675	0	0	0.00336366	0.00662631	0	0	7.59359e-05	0.000946755
k__Bacteria;p__Actinobacteria;c__Coriobacteriia;o__Coriobacteriales;f__Coriobacteriaceae;g__Slackia	0.000985408	0	0.000193566	0	0.000989007	0	0	3.78989e-05	0	0	0	4.97611e-05	0	0.00140481	0.000454442
k__Bacteria;p__Bacteroidetes;c__Bacteroidia;o__Bacteroidales;f__;g__	0	0	0.000154853	0	0.000190194	0	0	0.00416888	0	0.000129372	6.37146e-05	9.95223e-05	0.019626	0	7.57404e-05
k__Bacteria;p__Bacteroidetes;c__Bacteroidia;o__Bacteroidales;f__Bacteroidaceae;g__Bacteroides	0.507826	0.367335	0.175371	0.159482	0.232112	0.347956	0.249655	0.00488896	0.133495	0.205399	0.210895	0.0409534	0.000692681	0.0310578	0.0300689
k__Bacteria;p__Bacteroidetes;c__Bacteroidia;o__Bacteroidales;f__Porphyromonadaceae;g__Parabacteroides	0.0392647	0.00469036	0.01053	0.0138419	0.0207311	0	0.0120217	0.0100053	0.0261599	0.0157402	0.0180312	0.00502588	0.0245902	0.010707	0.002916
k__Bacteria;p__Bacteroidetes;c__Bacteroidia;o__Bacteroidales;f__Prevotellaceae;g__Prevotella	0.00322153	0.000571995	0.0487786	0.0879786	0.0910647	3.72703e-05	0	0.228492	0.144468	0.0149209	0	0.129379	0.024898	0.0546739	0.000568053
k__Bacteria;p__Bacteroidetes;c__Bacteroidia;o__Bacteroidales;f__Rikenellaceae;g__	0.00579875	0.00118212	0.0174596	0.0286617	0.000152155	0	0.0403957	0.000909573	0.0067583	0.00163871	0.000892004	0.000149283	0	0.00322728	0.015451
k__Bacteria;p__Bacteroidetes;c__Bacteroidia;o__Bacteroidales;f__S24-7;g__	0	0	0.00963958	0	0.000456465	0	0	0.0032972	0	0	0	0	0.00938967	0	0
k__Bacteria;p__Bacteroidetes;c__Bacteroidia;o__Bacteroidales;f__[Barnesiellaceae];g__	0.0106121	0.0377517	0.0459138	0.00030091	3.80387e-05	0	0.0230353	0	0.00208824	0.0107378	0.000127429	4.97611e-05	0	0.00102513	0.000416572
k__Bacteria;p__Bacteroidetes;c__Bacteroidia;o__Bacteroidales;f__[Odoribacteraceae];g__Butyricimonas	3.79003e-05	0	0.00758778	0	0	0	0.00679485	0.000606382	0	0	0	4.97611e-05	0.000192411	0	0.000757404
k__Bacteria;p__Bacteroidetes;c__Bacteroidia;o__Bacteroidales;f__[Odoribacteraceae];g__Odoribacter	0.000492704	0.0170073	0.00367775	0.0106823	0.00121724	0	0.00664551	0.00227393	0.00159465	0.000733106	0	0.000796178	0.000269376	0.00239198	0.000302961
k__Bacteria;p__Bacteroidetes;c__Bacteroidia;o__Bacteroidales;f__[Paraprevotellaceae];g__	0	0	0	0	3.80387e-05	0	0	0	0	0	0	0	0.000692681	0	0.00113611
k__Bacteria;p__Bacteroidetes;c__Bacteroidia;o__Bacteroidales;f__[Paraprevotellaceae];g__CF231	0	0	0	0	0	0	0	0.00193284	0	0	0	0	0.00103902	0	0
k__Bacteria;p__Bacteroidetes;c__Bacteroidia;o__Bacteroidales;f__[Paraprevotellaceae];g__Paraprevotella	0.000492704	0	0	0.00116603	0.00163567	0	0	0	0	0	0	0	0	0.000303744	7.57404e-05
k__Bacteria;p__Bacteroidetes;c__Bacteroidia;o__Bacteroidales;f__[Paraprevotellaceae];g__YRC22	0	0	0	0	0	0	0	0	0	0	0	0	0.00084661	0	0
k__Bacteria;p__Bacteroidetes;c__Bacteroidia;o__Bacteroidales;f__[Paraprevotellaceae];g__[Prevotella]	0	0	0.0902404	0.0682314	0.00247252	0	0	0.0519594	0	0	0	0.0196557	0.00631109	0	0
k__Bacteria;p__Bacteroidetes;c__Bacteroidia;o__Bacteroidales;f__p-2534-18B5;g__	0	0	0	0	0	0	0	0	0	0	0	0	0.0240129	0	0
k__Bacteria;p__Bacteroidetes;c__Flavobacteriia;o__Flavobacteriales;f__Flavobacteriaceae;g__Flavobacterium	0	0	0.000309705	0	0	0	0	0	0	0	0	0	0	0	0
k__Bacteria;p__Bacteroidetes;c__Flavobacteriia;o__Flavobacteriales;f__[Weeksellaceae];g__Chryseobacterium	0	0	3.87132e-05	0	0	0.000260892	0	0	0	0	0	0	0.000153929	0	0
k__Bacteria;p__Cyanobacteria;c__4C0d-2;o__YS2;f__;g__	0	0	0	0.000639434	0	0	0	0.00117487	0	0	0	0	0.000808127	0.00174653	0.000189351
k__Bacteria;p__Cyanobacteria;c__Chloroplast;o__Streptophyta;f__;g__	0	3.8133e-05	0	3.76138e-05	0	0.000782677	3.73343e-05	0.000303191	0.000797327	0	0	0	0	0	0
k__Bacteria;p__Elusimicrobia;c__Elusimicrobia;o__Elusimicrobiales;f__Elusimicrobiaceae;g__	0	0	0	0	0	0	0	0	0	0	0	0	0.000307858	0	0
k__Bacteria;p__Firmicutes;c__Bacilli;o__Bacillales;Other;Other	0	0	0	0	0	0.000409974	0	3.78989e-05	0.000455615	0	0	0	0	0	0
k__Bacteria;p__Firmicutes;c__Bacilli;o__Bacillales;f__;g__	0	0	0.0223762	0	0	0.136335	0	0.0338816	0.191852	0	0	0	0	0	0
k__Bacteria;p__Firmicutes;c__Bacilli;o__Bacillales;f__Alicyclobacillaceae;g__Alicyclobacillus	0	0	0	0	0	0	0	0	0.00110107	0	0	0	0	0	0
k__Bacteria;p__Firmicutes;c__Bacilli;o__Bacillales;f__Bacillaceae;Other	0	0.000152532	0	0.000376138	3.80387e-05	0	0.000410678	0	0.000113904	4.31239e-05	0	9.95223e-05	0.000115447	0.000113904	0
k__Bacteria;p__Firmicutes;c__Bacilli;o__Bacillales;f__Bacillaceae;g__Bacillus	0.00185712	0	0.00150981	0.000451365	0	0.0130819	0	0.00178125	0.0167059	0	0.00649888	0.000497611	0	3.7968e-05	7.57404e-05
k__Bacteria;p__Firmicutes;c__Bacilli;o__Bacillales;f__Bacillaceae;g__Geobacillus	0	0	0.000309705	0	0	0.00163989	0	0.000720079	0.00406257	0	0	0	0	0	0
k__Bacteria;p__Firmicutes;c__Bacilli;o__Bacillales;f__Planococcaceae;Other	0	0	0.00073555	0	0	0.00808766	0	0.00162965	0.0101754	0	0	0	0	0	0
k__Bacteria;p__Firmicutes;c__Bacilli;o__Bacillales;f__Staphylococcaceae;g__Staphylococcus	0	0	0.000193566	0.000112841	0	0.00361522	0.000149337	3.78989e-05	0	8.62478e-05	0.00070086	0.000248806	0.00165474	0	0
k__Bacteria;p__Firmicutes;c__Bacilli;o__Gemellales;f__Gemellaceae;g__	0.00253932	0	0	0	0	0	0.000112003	0.000113697	0	0.000129372	0.000573431	0.000597134	0	0	0
k__Bacteria;p__Firmicutes;c__Bacilli;o__Lactobacillales;f__Aerococcaceae;g__Aerococcus	0	0	0	0	0	0.000335433	0	0.000113697	0	0	0	0	0	0	0
k__Bacteria;p__Firmicutes;c__Bacilli;o__Lactobacillales;f__Carnobacteriaceae;g__Granulicatella	0.000341103	0	7.74263e-05	0.000112841	0.000114116	0	0	0.000151596	0	0	0.00114686	0.003334	0	0	3.78702e-05
k__Bacteria;p__Firmicutes;c__Bacilli;o__Lactobacillales;f__Enterococcaceae;g__Enterococcus	0	0	0.00011614	0	0.000152155	0	0.000224006	0	0	0.000129372	0	0	0.000885092	0	0.000227221
k__Bacteria;p__Firmicutes;c__Bacilli;o__Lactobacillales;f__Lactobacillaceae;g__Lactobacillus	0	0	0.000154853	0.0043632	0.00136939	0	0.000112003	7.57978e-05	0.00246792	0	0.000191144	0.00383161	0.00161625	3.7968e-05	0.000151481
k__Bacteria;p__Firmicutes;c__Bacilli;o__Lactobacillales;f__Leuconostocaceae;g__Leuconostoc	0	0	0	0	0.000228232	0	0	0	0	8.62478e-05	0	0	0	0	0
k__Bacteria;p__Firmicutes;c__Bacilli;o__Lactobacillales;f__Streptococcaceae;g__Lactococcus	3.79003e-05	0	0.00247764	0	0.000950968	0	0	0	0	0.0018112	0	4.97611e-05	0	0.000835295	0.000189351
k__Bacteria;p__Firmicutes;c__Bacilli;o__Lactobacillales;f__Streptococcaceae;g__Streptococcus	0.00223612	0.000686394	0.0137819	0.00255774	0.00954772	0.00264619	0.00104536	0.00917153	0	0.00103497	0.0189869	0.0471736	0.000423305	0.00478396	0.00806635
k__Bacteria;p__Firmicutes;c__Bacilli;o__Turicibacterales;f__Turicibacteraceae;g__Turicibacter	0	0	7.74263e-05	0.000714662	0	0	0.000224006	0	0	0	0	0	0.000153929	0	0.00128759
k__Bacteria;p__Firmicutes;c__Clostridia;o__Clostridiales;Other;Other	0.000682206	0	0	0	0	0	0	0	0	0	0	0	0	0	0
k__Bacteria;p__Firmicutes;c__Clostridia;o__Clostridiales;f__;g__	0.00996778	0.0521278	0.0373582	0.034868	0.0128571	7.45406e-05	0.0206459	0.0834912	0.0160984	0.0280305	0.0210258	0.00487659	0.0631494	0.034323	0.0527532
k__Bacteria;p__Firmicutes;c__Clostridia;o__Clostridiales;f__Caldicoprobacteraceae;g__Caldicoprobacter	0	0.000343197	0	0	0	0	0	0	0	0	0	0	0	0	0
k__Bacteria;p__Firmicutes;c__Clostridia;o__Clostridiales;f__Christensenellaceae;g__	0.00181922	0	0.00414231	0.000112841	0.000114116	0	0.00504013	0.0167134	0.000569519	8.62478e-05	0	0.000597134	0.0847764	0.015453	0.0723699
k__Bacteria;p__Firmicutes;c__Clostridia;o__Clostridiales;f__Christensenellaceae;g__Christensenella	0.000151601	0	0.000154853	3.76138e-05	0	0	3.73343e-05	0	0	0	0	0	3.84823e-05	0	0.000568053
k__Bacteria;p__Firmicutes;c__Clostridia;o__Clostridiales;f__Clostridiaceae;Other	0	0	0	0.000225683	0.000152155	0.000298163	3.73343e-05	0	0.000873263	0	0	0	0.00442546	0	0.000833144
k__Bacteria;p__Firmicutes;c__Clostridia;o__Clostridiales;f__Clostridiaceae;g__	0.000833807	0.00129652	0.00631025	0.00173023	0.00110312	0.00149081	0.000896024	0.0106496	0.00470803	0	0.000892004	0.0017914	0.00738859	3.7968e-05	0.00382489
k__Bacteria;p__Firmicutes;c__Clostridia;o__Clostridiales;f__Clostridiaceae;g__Clostridium	0	0.000114399	0.00228408	0.000827503	0.00193997	0	0	0.000871674	0	0.00103497	0.000382287	0.00044785	0.00296313	0.0247931	0.00124972
k__Bacteria;p__Firmicutes;c__Clostridia;o__Clostridiales;f__Dehalobacteriaceae;g__Dehalobacterium	0	0	0	0	0	0	0	0	0	0	0	0	0.000538752	0	0
k__Bacteria;p__Firmicutes;c__Clostridia;o__Clostridiales;f__Eubacteriaceae;g__Pseudoramibacter_Eubacterium	0.000379003	0	0	0	0	0	0	0	0	8.62478e-05	0	4.97611e-05	0	0	0.00295387
k__Bacteria;p__Firmicutes;c__Clostridia;o__Clostridiales;f__Lachnospiraceae;Other	3.79003e-05	0.000648261	0.000774263	0.000714662	0.000152155	3.72703e-05	0.00026134	0.000492686	0.000227808	0.000474363	0.00273973	0.000995223	7.69645e-05	0.00121497	7.57404e-05
k__Bacteria;p__Firmicutes;c__Clostridia;o__Clostridiales;f__Lachnospiraceae;g__	0.0794391	0.107459	0.0439782	0.0960656	0.126593	0.111736	0.0259474	0.0546123	0.0726707	0.288369	0.178656	0.0846935	0.00761949	0.114815	0.0346133
k__Bacteria;p__Firmicutes;c__Clostridia;o__Clostridiales;f__Lachnospiraceae;g__Anaerostipes	0.000265302	0.000610128	0	0.000338524	0	0	3.73343e-05	0	0	8.62478e-05	0	0	0	0.000303744	3.78702e-05
k__Bacteria;p__Firmicutes;c__Clostridia;o__Clostridiales;f__Lachnospiraceae;g__Blautia	0.00917188	0.0107916	0.013356	0.0291883	0.0320666	0.00111811	0.0132537	0.00803456	0.0100995	0.0545086	0.0338324	0.00204021	0.0041176	0.0655707	0.00484738
k__Bacteria;p__Firmicutes;c__Clostridia;o__Clostridiales;f__Lachnospiraceae;g__Butyrivibrio	0	0	0	0	0	0	0	0.000189494	0	0	0	0	0.00138536	0	0
k__Bacteria;p__Firmicutes;c__Clostridia;o__Clostridiales;f__Lachnospiraceae;g__Coprococcus	0.00102331	0.0472468	0.0138206	0.0280223	0.0164708	0.00391338	0.00246407	0.0106117	0.00622674	0.00284618	0.0677286	0.0107982	0.00246286	0.0104412	0.000227221
k__Bacteria;p__Firmicutes;c__Clostridia;o__Clostridiales;f__Lachnospiraceae;g__Dorea	0.00883078	0.0491153	0.0477721	0.0214399	0.0123626	0.00737952	0.00209072	0.0216782	0.00827701	0.0499806	0.0870341	0.00497611	0.000731163	0.0246032	0.0171931
k__Bacteria;p__Firmicutes;c__Clostridia;o__Clostridiales;f__Lachnospiraceae;g__Lachnobacterium	0	0	0	0.00154217	3.80387e-05	0	0.00156804	0	0	0	0	0	0	0.022553	0
k__Bacteria;p__Firmicutes;c__Clostridia;o__Clostridiales;f__Lachnospiraceae;g__Lachnospira	0.00185712	0.000724527	0	0.00131648	0.000190194	0.0037643	7.46687e-05	0.00394148	0	0	0.000637146	0.00109475	3.84823e-05	0.00896044	0.000151481
k__Bacteria;p__Firmicutes;c__Clostridia;o__Clostridiales;f__Lachnospiraceae;g__Roseburia	0	0.0221553	0.00085169	0.00319717	0.00110312	0	0.00104536	0.0032972	0.0139722	0.00176808	0.0200701	0.0117436	3.84823e-05	0.000417648	0.000378702
k__Bacteria;p__Firmicutes;c__Clostridia;o__Clostridiales;f__Lachnospiraceae;g__[Ruminococcus]	0.0850862	0.00282184	0.0425458	0.00116603	0.00452661	0.0516939	0.0668658	0.000757978	0.0148075	0.0688257	0.130296	0.0051254	0.000192411	0.0107449	0.0416572
k__Bacteria;p__Firmicutes;c__Clostridia;o__Clostridiales;f__Peptococcaceae;g__	0	0	0.000464558	0	3.80387e-05	0	0	0.000909573	0	0	0	0	0	0	3.78702e-05
k__Bacteria;p__Firmicutes;c__Clostridia;o__Clostridiales;f__Peptococcaceae;g__Desulfitobacter	0	0	0	0	0	0	0	0	0	0	0	0	0.000192411	0	0
k__Bacteria;p__Firmicutes;c__Clostridia;o__Clostridiales;f__Peptococcaceae;g__Peptococcus	0	0	0	0	0	0	0	0	0	0	0	0	0.000307858	0	0.00189351
k__Bacteria;p__Firmicutes;c__Clostridia;o__Clostridiales;f__Peptococcaceae;g__rc4-4	0	0	0	0.00270819	0	0	0	0	0	0	0	0	0	0	0
k__Bacteria;p__Firmicutes;c__Clostridia;o__Clostridiales;f__Peptostreptococcaceae;Other	0	0	0.000193566	0	0	0	0	0	0	0	0	0	7.69645e-05	0	0.000227221
k__Bacteria;p__Firmicutes;c__Clostridia;o__Clostridiales;f__Peptostreptococcaceae;g__	0	0	0	0	0.000342349	0	0	0	0	0	0	0	3.84823e-05	0	0
k__Bacteria;p__Firmicutes;c__Clostridia;o__Clostridiales;f__Peptostreptococcaceae;g__Peptostreptococcus	0.0299413	0	0	7.52276e-05	0	0	0	0.000113697	0	0	0.00324944	9.95223e-05	0	7.59359e-05	0
k__Bacteria;p__Firmicutes;c__Clostridia;o__Clostridiales;f__Ruminococcaceae;g__	0.0528709	0.168319	0.130347	0.195216	0.0739853	0.00354068	0.11275	0.180816	0.0506113	0.027513	0.0339599	0.0349323	0.0769645	0.253892	0.0703628
k__Bacteria;p__Firmicutes;c__Clostridia;o__Clostridiales;f__Ruminococcaceae;g__Anaerotruncus	3.79003e-05	0	0	3.76138e-05	0	0	0.000112003	0	0	0	0	0	0	3.7968e-05	0
k__Bacteria;p__Firmicutes;c__Clostridia;o__Clostridiales;f__Ruminococcaceae;g__Faecalibacterium	0.000189502	0.0147193	0.00340676	0.0139171	0.0320666	0	0.00899757	0.0125445	0.0069861	0.000129372	0.000127429	0.00293591	0.0088894	0.0499279	0
k__Bacteria;p__Firmicutes;c__Clostridia;o__Clostridiales;f__Ruminococcaceae;g__Oscillospira	0.0213379	0.0117831	0.0274476	0.020161	0.00315721	0	0.0172485	0.016865	0.00531551	0.0283755	0.00484231	0.000646895	0.00373278	0.011808	0.00594562
k__Bacteria;p__Firmicutes;c__Clostridia;o__Clostridiales;f__Ruminococcaceae;g__Ruminococcus	0.00507864	0.00362264	0.00561341	0.00357331	0.00399407	0	0.00735486	0.0393769	0	0.00077623	0.000191144	0.000646895	0.00519511	0.0143139	0.0515792
k__Bacteria;p__Firmicutes;c__Clostridia;o__Clostridiales;f__Syntrophomonadaceae;g__Syntrophomonas	3.79003e-05	0	0	0	0	0	0	0	0	0	0	0	0.0232433	0	0.00333258
k__Bacteria;p__Firmicutes;c__Clostridia;o__Clostridiales;f__Veillonellaceae;g__Anaerovibrio	0	0	0	0	0	0	0	0.00159175	0	0	0	0	0	0	0
k__Bacteria;p__Firmicutes;c__Clostridia;o__Clostridiales;f__Veillonellaceae;g__Dialister	0.00473754	0	3.87132e-05	0.00293387	0.0145688	0	0	0.00701129	0.00018984	0	0.0183498	0.0024383	0.00808127	0.0892247	0
k__Bacteria;p__Firmicutes;c__Clostridia;o__Clostridiales;f__Veillonellaceae;g__Megamonas	0	0	0	0	0	0	0	0	0	0	0	0	0	0	0.0161327
k__Bacteria;p__Firmicutes;c__Clostridia;o__Clostridiales;f__Veillonellaceae;g__Mitsuokella	0	0	0	0	0	0	0	0	0.00952996	0	0	0.000149283	0.00119295	0	0
k__Bacteria;p__Firmicutes;c__Clostridia;o__Clostridiales;f__Veillonellaceae;g__Phascolarctobacterium	0.0200872	0.0115162	0.00603926	0.0194463	0	0	0.0152697	0.00583643	0	0.00547673	0.000254858	0.0069168	0.00177018	0	0.00272665
k__Bacteria;p__Firmicutes;c__Clostridia;o__Clostridiales;f__Veillonellaceae;g__Veillonella	0.00341103	0.000228798	0.0303124	0.00030091	0.0153676	0.0392456	0	0.00208444	0.00018984	0.00172496	0.0113412	0.0420482	0	0.00037968	0
k__Bacteria;p__Firmicutes;c__Clostridia;o__Clostridiales;f__[Mogibacteriaceae];g__	0.000113701	0.000800793	0.00127753	0.00124125	0.00155959	0	0.000373343	0.00363829	0.00136685	0.000560611	0	0.000149283	0.00365581	0.00140481	0.00185564
k__Bacteria;p__Firmicutes;c__Clostridia;o__Clostridiales;f__[Mogibacteriaceae];g__Anaerovorax	0	0	0	0	0	0	0	0	0	0	0	0	0.00177018	0	0.000265091
k__Bacteria;p__Firmicutes;c__Clostridia;o__Clostridiales;f__[Tissierellaceae];g__Parvimonas	0.000720106	0	7.74263e-05	0	0	0	0	0	0	0	0.000318573	0	0	0	7.57404e-05
k__Bacteria;p__Firmicutes;c__Clostridia;o__Clostridiales;f__[Tissierellaceae];g__Sedimentibacter	3.79003e-05	0	0	0	0	0	0	0	0	0	0	0	0.00669591	0	0
k__Bacteria;p__Firmicutes;c__Clostridia;o__SHA-98;f__;g__	0	0	0	0	0	0	0	0	0	0	0	0	3.84823e-05	0.000151872	0
k__Bacteria;p__Firmicutes;c__Erysipelotrichi;o__Erysipelotrichales;f__Erysipelotrichaceae;g__	0.0328975	0.00610128	0.00298091	0.0233958	0.0112975	0.000409974	0.00220273	0.000947472	0	0.00590797	0.0346607	0.000497611	0	0.00303744	0.00518821
k__Bacteria;p__Firmicutes;c__Erysipelotrichi;o__Erysipelotrichales;f__Erysipelotrichaceae;g__Allobaculum	0	0	0	0	0	0.000260892	0	7.57978e-05	0	0	0	0	0	0	0
k__Bacteria;p__Firmicutes;c__Erysipelotrichi;o__Erysipelotrichales;f__Erysipelotrichaceae;g__Bulleidia	0.000189502	0	0.000154853	0	0	0	0	0.000720079	0.00125294	0.000129372	0.000254858	0.000497611	0	0	0
k__Bacteria;p__Firmicutes;c__Erysipelotrichi;o__Erysipelotrichales;f__Erysipelotrichaceae;g__Catenibacterium	0	0	0	0	0	0	0	0.00818616	0	0	0	0.00786226	0.00350189	0	0
k__Bacteria;p__Firmicutes;c__Erysipelotrichi;o__Erysipelotrichales;f__Erysipelotrichaceae;g__Coprobacillus	7.58006e-05	0	0	3.76138e-05	0	0	0.00388277	0	0	0	0.000191144	0	0	3.7968e-05	0
k__Bacteria;p__Firmicutes;c__Erysipelotrichi;o__Erysipelotrichales;f__Erysipelotrichaceae;g__Holdemania	0.000454804	0.000305064	0.000154853	0.000376138	0.000152155	0	0.00026134	0	0	0	0	0	0	0.00129091	7.57404e-05
k__Bacteria;p__Firmicutes;c__Erysipelotrichi;o__Erysipelotrichales;f__Erysipelotrichaceae;g__RFN20	0	0	0	0	0	0	0	0	0	0	0	0	0.00150081	0	0
k__Bacteria;p__Firmicutes;c__Erysipelotrichi;o__Erysipelotrichales;f__Erysipelotrichaceae;g__[Eubacterium]	0.00477544	0.000724527	0.000464558	0.00406229	0.203811	0.000409974	0.000149337	0.0186463	0	0.00077623	0.000828289	0.0436405	0.000500269	7.59359e-05	0.0604408
k__Bacteria;p__Firmicutes;c__Erysipelotrichi;o__Erysipelotrichales;f__Erysipelotrichaceae;g__cc_115	0.000151601	0	0	0	0	0	0.00164271	0	0	0.000560611	6.37146e-05	0	0	0	0
k__Bacteria;p__Firmicutes;c__Erysipelotrichi;o__Erysipelotrichales;f__Erysipelotrichaceae;g__p-75-a5	0	0	0	0	0	0	0	0.00155385	0	0	0	0.000597134	0.000500269	0	0
k__Bacteria;p__Fusobacteria;c__Fusobacteriia;o__Fusobacteriales;f__Fusobacteriaceae;g__Fusobacterium	0.000189502	0	7.74263e-05	3.76138e-05	0	0	3.73343e-05	3.78989e-05	0	0.000517487	0.00203887	0.00716561	0	3.7968e-05	0
k__Bacteria;p__Fusobacteria;c__Fusobacteriia;o__Fusobacteriales;f__Leptotrichiaceae;g__Leptotrichia	0	0	0	0	0	0	0	0.000189494	0.000113904	0	0	0.00104498	0	0	0
k__Bacteria;p__Lentisphaerae;c__[Lentisphaeria];o__Victivallales;f__Victivallaceae;g__	0	0	0	0.000413752	0	0	0	0.000568483	0.000417648	0	0	0	0.000269376	0	0.000340832
k__Bacteria;p__Lentisphaerae;c__[Lentisphaeria];o__Z20;f__R4-45B;g__	0	0	0	0	0	0	0	0	0	0	0	0	0.00123143	0	3.78702e-05
k__Bacteria;p__Planctomycetes;c__Phycisphaerae;o__mle1-8;f__;g__	0	0	0	0	0	0	0	0	0	0	0	0	0.000192411	0	0
k__Bacteria;p__Proteobacteria;c__Alphaproteobacteria;o__;f__;g__	0	0	0	0	0	0	0	0.00140226	0	0	0	0	0	0	0.000643793
k__Bacteria;p__Proteobacteria;c__Alphaproteobacteria;o__Caulobacterales;f__Caulobacteraceae;g__	0	0	0	0	0	0.000409974	0	0	0	0	0	0	0	0	0
k__Bacteria;p__Proteobacteria;c__Alphaproteobacteria;o__RF32;f__;g__	0.000379003	0	0.00085169	0	0	0	0	0	0.00155669	0	0	0	0	0	0.000302961
k__Bacteria;p__Proteobacteria;c__Alphaproteobacteria;o__Rhizobiales;f__Bradyrhizobiaceae;Other	3.79003e-05	3.8133e-05	0	3.76138e-05	0	0	0.000149337	3.78989e-05	0	0	0.000127429	9.95223e-05	0	0	0
k__Bacteria;p__Proteobacteria;c__Alphaproteobacteria;o__Rhizobiales;f__Bradyrhizobiaceae;g__	7.58006e-05	3.8133e-05	0	0	0	3.72703e-05	7.46687e-05	0	0	4.31239e-05	0	4.97611e-05	0	0	0
k__Bacteria;p__Proteobacteria;c__Alphaproteobacteria;o__Rhizobiales;f__Methylobacteriaceae;g__	0	3.8133e-05	7.74263e-05	3.76138e-05	0	0.000857217	0	0	0	0	0	0.000149283	0.000115447	0	0
k__Bacteria;p__Proteobacteria;c__Alphaproteobacteria;o__Rhizobiales;f__Methylobacteriaceae;g__Methylobacterium	3.79003e-05	0.000152532	0	0.000112841	0	0	0.00026134	0	0	0.000172496	0.000191144	4.97611e-05	0.000115447	3.7968e-05	3.78702e-05
k__Bacteria;p__Proteobacteria;c__Alphaproteobacteria;o__Rhodobacterales;f__Rhodobacteraceae;g__Paracoccus	7.58006e-05	0	0	0	0	0	0	0.000189494	0.00167059	0	6.37146e-05	0	0	0	0
k__Bacteria;p__Proteobacteria;c__Alphaproteobacteria;o__Rickettsiales;f__mitochondria;Other	0	3.8133e-05	0	0	0	0	0	0	0.000835295	0	0	0	0	0	0
k__Bacteria;p__Proteobacteria;c__Alphaproteobacteria;o__Sphingomonadales;f__Sphingomonadaceae;g__Sphingomonas	0.000227402	3.8133e-05	0	0	3.80387e-05	0	0.000784021	0	0	8.62478e-05	0.000127429	0.000646895	3.84823e-05	0	3.78702e-05
k__Bacteria;p__Proteobacteria;c__Betaproteobacteria;o__Burkholderiales;f__;g__	0	0	0	0	0	0.000409974	0	0	0	0	0	0	0	0	0
k__Bacteria;p__Proteobacteria;c__Betaproteobacteria;o__Burkholderiales;f__Alcaligenaceae;g__Sutterella	0	0.00953325	0.0118462	0.0129391	0.0108791	0.00346614	0.00616016	0.0101569	0.00542942	0.00150934	0.00114686	0.0612062	0.00461787	0.0149594	0.000265091
k__Bacteria;p__Proteobacteria;c__Betaproteobacteria;o__Burkholderiales;f__Comamonadaceae;g__	0	0	0	0.000150455	3.80387e-05	0	0	0	0	0	0	0	0	0	0.0179126
k__Bacteria;p__Proteobacteria;c__Betaproteobacteria;o__Burkholderiales;f__Comamonadaceae;g__Comamonas	0.000985408	0.00152532	0	0.00142932	0.000342349	0	0.00283741	0	0.000455615	0.000603735	0.000955718	0.00378185	0.00177018	0.000759359	0.000416572
k__Bacteria;p__Proteobacteria;c__Betaproteobacteria;o__Burkholderiales;f__Comamonadaceae;g__Curvibacter	0	7.6266e-05	0	0.0019183	0	0	0.0011947	0	0	0	0	0	0	0	0
k__Bacteria;p__Proteobacteria;c__Betaproteobacteria;o__Burkholderiales;f__Comamonadaceae;g__Delftia	0.000303203	0.00076266	0	0.000789889	0.000380387	0	0.0011947	0	0	0.000258743	0.000637146	0.000497611	0.00103902	0.000493583	0.000227221
k__Bacteria;p__Proteobacteria;c__Betaproteobacteria;o__Burkholderiales;f__Comamonadaceae;g__Methylibium	0	0	0	0	0	0.000260892	0	0	0	0	0	0	0	0	0
k__Bacteria;p__Proteobacteria;c__Betaproteobacteria;o__Burkholderiales;f__Oxalobacteraceae;g__Oxalobacter	0	0	0	0	0	0	3.73343e-05	0	0	0	0	0	0.000384823	7.59359e-05	3.78702e-05
k__Bacteria;p__Proteobacteria;c__Betaproteobacteria;o__Burkholderiales;f__Oxalobacteraceae;g__Ralstonia	0.000454804	0.000419463	0	0.00331001	7.60774e-05	0.000596325	0.00126937	3.78989e-05	0.000227808	0.000560611	0.000764575	0.000597134	0.000423305	0.000113904	0
k__Bacteria;p__Proteobacteria;c__Betaproteobacteria;o__Neisseriales;f__Neisseriaceae;g__	0	0	0	0	0	0	0	0	0	0	0	0.000398089	0	0	0
k__Bacteria;p__Proteobacteria;c__Betaproteobacteria;o__Neisseriales;f__Neisseriaceae;g__Eikenella	3.79003e-05	0	0	0	3.80387e-05	0	0	0	0	0	0.00133801	0.000149283	0	0	0
k__Bacteria;p__Proteobacteria;c__Betaproteobacteria;o__Neisseriales;f__Neisseriaceae;g__Neisseria	0	0	0	0	0	0.000670866	0	0.000151596	0	0	0.000127429	0.00144307	0	0	0
k__Bacteria;p__Proteobacteria;c__Deltaproteobacteria;o__Desulfovibrionales;f__Desulfovibrionaceae;g__	0	0	0	0.000150455	0	0	0.000560015	0.0125445	0	0	0	4.97611e-05	0.000577234	3.7968e-05	0.000605923
k__Bacteria;p__Proteobacteria;c__Deltaproteobacteria;o__Desulfovibrionales;f__Desulfovibrionaceae;g__Bilophila	0.000909608	0.011745	0.00154853	0	0.00106508	0	0.00552548	0.00397938	0.005923	0.000646858	0.00114686	9.95223e-05	7.69645e-05	0.000797327	3.78702e-05
k__Bacteria;p__Proteobacteria;c__Deltaproteobacteria;o__Desulfovibrionales;f__Desulfovibrionaceae;g__Desulfovibrio	0.00360053	0	0.00681352	0	0	0	0.00578682	0.0200864	0.00470803	0	0	0.00044785	0.00457939	0	0.00284026
k__Bacteria;p__Proteobacteria;c__Epsilonproteobacteria;o__Campylobacterales;f__Campylobacteraceae;g__Arcobacter	0	0	0	0	0	0	0	0	0	0	0	0	0.11056	0	0.000946755
k__Bacteria;p__Proteobacteria;c__Epsilonproteobacteria;o__Campylobacterales;f__Campylobacteraceae;g__Campylobacter	0	0	3.87132e-05	0	3.80387e-05	0	0	0	0	0	0	0.000248806	0	0	0
k__Bacteria;p__Proteobacteria;c__Gammaproteobacteria;o__Aeromonadales;f__Succinivibrionaceae;g__	0	0	0	0	0	0	0	0.0035625	0	0	0	0	0	0	0.000530183
k__Bacteria;p__Proteobacteria;c__Gammaproteobacteria;o__Aeromonadales;f__Succinivibrionaceae;g__Succinivibrio	0	0	0	0	0	0	0	0.000227393	0	0	0	0.0042297	0	0	0
k__Bacteria;p__Proteobacteria;c__Gammaproteobacteria;o__Alteromonadales;f__Shewanellaceae;g__Shewanella	0	0	3.87132e-05	0.00252012	0	0.000111811	0.00317342	0	0.000949199	0	0	0	0	0	0
k__Bacteria;p__Proteobacteria;c__Gammaproteobacteria;o__Alteromonadales;f__[Chromatiaceae];g__Rheinheimera	7.58006e-05	0	0	0	0	0	0	0	0	0	0	0.000199045	0.000192411	0	3.78702e-05
k__Bacteria;p__Proteobacteria;c__Gammaproteobacteria;o__Enterobacteriales;f__Enterobacteriaceae;Other	0	0	0	0	0.00182586	0	0	3.78989e-05	0.000455615	0.000129372	0.000191144	0.0486664	0.000461787	0	0.000530183
k__Bacteria;p__Proteobacteria;c__Gammaproteobacteria;o__Enterobacteriales;f__Enterobacteriaceae;g__	0.00663256	0.0112874	0.0148271	0.0476567	0.00178782	0.117029	0.220086	0.0180778	0.0137064	0.00508862	0.0466391	0.253732	0.352267	0.00626471	0.0785049
k__Bacteria;p__Proteobacteria;c__Gammaproteobacteria;o__Enterobacteriales;f__Enterobacteriaceae;g__Erwinia	0	0.000228798	0	0	0	0	3.73343e-05	0	0	0	0	0.000597134	0.000230894	0	0
k__Bacteria;p__Proteobacteria;c__Gammaproteobacteria;o__Enterobacteriales;f__Enterobacteriaceae;g__Escherichia	0	0	0	0	0	3.72703e-05	0	0	3.7968e-05	0	6.37146e-05	0.000597134	0.000885092	3.7968e-05	0.000113611
k__Bacteria;p__Proteobacteria;c__Gammaproteobacteria;o__Enterobacteriales;f__Enterobacteriaceae;g__Klebsiella	0	0	0	0	0.000646658	0	0	0	0	0	0	0.00522492	0.000461787	0	0.000189351
k__Bacteria;p__Proteobacteria;c__Gammaproteobacteria;o__Enterobacteriales;f__Enterobacteriaceae;g__Trabulsiella	0	0	0	0	0	0.000111811	0	0	0	0	0	0.00318471	3.84823e-05	0	7.57404e-05
k__Bacteria;p__Proteobacteria;c__Gammaproteobacteria;o__Oceanospirillales;f__Halomonadaceae;g__Halomonas	0	0	0.00189695	0.00368615	0	0.0114793	0.00686952	0.00170545	0.0164401	0	0	0	0	0	0
k__Bacteria;p__Proteobacteria;c__Gammaproteobacteria;o__Pasteurellales;f__Pasteurellaceae;g__Actinobacillus	0	0	0	0	0	0	0	0	0	0	0	0.00129379	0	0	0
k__Bacteria;p__Proteobacteria;c__Gammaproteobacteria;o__Pasteurellales;f__Pasteurellaceae;g__Aggregatibacter	0	0	0.000619411	0	0	0	0	0	0	0	0	0.00114451	0	0	0
k__Bacteria;p__Proteobacteria;c__Gammaproteobacteria;o__Pasteurellales;f__Pasteurellaceae;g__Haemophilus	3.79003e-05	0.00266931	0.0348419	3.76138e-05	0.0040321	3.72703e-05	3.73343e-05	0.00750398	0	0.000388115	0.00643517	0.022492	7.69645e-05	7.59359e-05	3.78702e-05
k__Bacteria;p__Proteobacteria;c__Gammaproteobacteria;o__Pseudomonadales;f__Moraxellaceae;g__Acinetobacter	7.58006e-05	0.000266931	0.000154853	0.000225683	7.60774e-05	0	0.000112003	0.000568483	0	8.62478e-05	0.000127429	0.000199045	0.00323251	0.000113904	7.57404e-05
k__Bacteria;p__Proteobacteria;c__Gammaproteobacteria;o__Pseudomonadales;f__Moraxellaceae;g__Enhydrobacter	0	0	0.000619411	0	3.80387e-05	0	0	0.000151596	0	0	0	4.97611e-05	7.69645e-05	0	0
k__Bacteria;p__Proteobacteria;c__Gammaproteobacteria;o__Pseudomonadales;f__Pseudomonadaceae;g__	0	0	0	3.76138e-05	0	0	0.000336009	0	0	0	0	0	0.000384823	0	3.78702e-05
k__Bacteria;p__Spirochaetes;c__Spirochaetes;o__Sphaerochaetales;f__Sphaerochaetaceae;g__Sphaerochaeta	0	0	0	0	0	0	0	0	0	0	0	0	0.00454091	0	0
k__Bacteria;p__Spirochaetes;c__Spirochaetes;o__Spirochaetales;f__Spirochaetaceae;g__Treponema	0	0	0	0	0	0	0	0	0	0	0	0	0.00215501	0	0
k__Bacteria;p__Synergistetes;c__Synergistia;o__Synergistales;f__Dethiosulfovibrionaceae;g__Pyramidobacter	0	0	0	0	0	0	0	0	0	0	0	0	0	0	0.00212073
k__Bacteria;p__Synergistetes;c__Synergistia;o__Synergistales;f__Synergistaceae;Other	0	0	0	0	0	0	0	0	0	4.31239e-05	0.000127429	0.00044785	0.00150081	0	0.0997122
k__Bacteria;p__Synergistetes;c__Synergistia;o__Synergistales;f__Synergistaceae;g__	0	0	0	0	0	0	0	0	0	0	0	0	0.00203956	0	0.00473377
k__Bacteria;p__TM7;c__TM7-1;o__;f__;g__	0	0	0	0	0	0	0	0	0.00018984	0	0	0	0	0	0
k__Bacteria;p__TM7;c__TM7-3;Other;Other;Other	0	0	3.87132e-05	0	0	0.000484514	0	0	0.000797327	0	0	0	0	0	0
k__Bacteria;p__TM7;c__TM7-3;o__;f__;g__	3.79003e-05	0	0	0	0	0	0	0	0	0	0	0.000199045	0	0	0
k__Bacteria;p__Tenericutes;c__Mollicutes;o__RF39;f__;g__	0	0	0	0.000112841	0.000456465	0	0.000933358	0	0	0	0	4.97611e-05	0.00034634	0	0.000454442
k__Bacteria;p__Tenericutes;c__RF3;o__ML615J-28;f__;g__	0	0	0	0	0	0	0	3.78989e-05	0	0	0	0	0	0.000113904	0.000719533
k__Bacteria;p__Verrucomicrobia;c__Opitutae;o__[Cerasicoccales];f__[Cerasicoccaceae];g__	0	0	0	0	0	0	0	0	0.000645455	0	0	0	0	0	0.000302961
k__Bacteria;p__Verrucomicrobia;c__Verruco-5;o__WCHB1-41;f__RFP12;g__	0	0	0	0	0	0	0	0	0	0	0	0	0.000500269	0	0
k__Bacteria;p__Verrucomicrobia;c__Verrucomicrobiae;o__Verrucomicrobiales;f__Verrucomicrobiaceae;g__Akkermansia	0.00598825	0	0.0299253	0	0	0	0.0769834	0	0	0	0	0.000149283	0.041176	0.059192	0.193441
k__Bacteria;p__Verrucomicrobia;c__[Pedosphaerae];o__[Pedosphaerales];f__R4-41B;g__	0	0	0	0	0	0	0	0	0	0	0	0	0.00119295	0	0
k__Bacteria;p__WPS-2;c__;o__;f__;g__	0	0	0	0	0	0	0	0	0	0	0	0	0.00588779	0	0
k__Bacteria;p__[Thermi];c__Deinococci;o__Thermales;f__Thermaceae;g__Thermus	0	0	0.00011614	0	0	0	0	0	0.000151872	0	0	0	0	0	0
